# Supplementary material for: Leveraging Omeprazole PBPK/PD Modeling to Inform Drug–Drug Interactions and Specific Recommendations for Pediatric Labeling
Source: Pharmaceutics. 2025 Mar 14;17(3):373. doi: 10.3390/pharmaceutics17030373 (PMC11944414; doi:10.3390/pharmaceutics17030373)
Supplement: Supplementary file 1 [file pharmaceutics-17-00373-s001.zip]

Archive with 1 entries (1 files):
- pharmaceutics-3408382-supplementary.pdf
